# Supplementary material for: Revealing the impact of COVID-19 on mental health through machine learning
Source: JAMIA Open. 2026 Jan 23;9(1):ooag013. doi: 10.1093/jamiaopen/ooag013 (PMC12918303; doi:10.1093/jamiaopen/ooag013)
Supplement: ooag013_Supplementary_Data [file ooag013_supplementary_data.zip]

Archive with 4 entries (4 files):
- amia.cls
- main.tex
- ref.bib
- Supplementary.pdf
