# Supplementary material for: Revealing the impact of COVID-19 on mental health through machine learning
Source: JAMIA Open. 2026 Jan 23;9(1):ooag013. doi: 10.1093/jamiaopen/ooag013 (PMC12918303; doi:10.1093/jamiaopen/ooag013)
Supplement: ooag013_Supplementary_Data [file ooag013_supplementary_data.zip › amia.cls]

% AMIA latex class v 1.0
% We have tried to produce a good approximation to the AMIA format requirements.
% Please check the final produced PDF before submitting your paper to AMIA.
% Contact into: Antonio Jimeno Yepes (jimenoyepesaj@nih.gov / antonio.jimeno@gmail.com)
\NeedsTeXFormat{LaTeX2e}[1995/12/01]
\ProvidesClass{amia}[2011/02/21 v1.00 AMIA article class]
\LoadClassWithOptions{article}[10pt]

% Times new roman
\usepackage{times}
% Format references
\usepackage[super]{natbib}
% Paper to US letter
\usepackage[paper=letterpaper, margin=1in]{geometry}
\usepackage{caption}
\usepackage{fullpage}
\usepackage{graphicx}
\usepackage{float}
\usepackage{url}
\urlstyle{rm} % typeset urls in roman instead of in typewriter style
\usepackage{titlesec}
% Bibliographic references appear as superscript indices


\bibpunct{[}{]}{,}{n}{}{;}

\date{}

\AtBeginDocument{}

\titlespacing*{\subparagraph}{0pt}{0.5ex plus 1ex minus .2ex}{1.3ex plus .2ex}
\titlespacing*{\paragraph}{0pt}{0.5ex plus 1ex minus .2ex}{1.3ex plus .2ex}

\renewcommand\title[1]{\gdef\@title{{\center\reset@font\fontsize{14pt}{10pt}\bfseries\rmfamily #1 }}}

% Institutes
\def\institutes#1{ \def\@institutes{ {\fontsize{12pt}{10pt}\bfseries\rmfamily #1} }}

\let\pre@maketitle\maketitle
\renewcommand\maketitle{
                        \begin{center}{\@title}\end{center} 
                        \begin{center}{\fontsize{12pt}{10pt}\bfseries\rmfamily \@author \\ \@institutes}\end{center}
}

%\setlength{\abovecaptionskip}{-10.0pt}
\setlength{\belowcaptionskip}{-10.0pt}

% Justify text
\setlength\parindent{0pt}


% Space between paragraphs
\parskip 6pt

% Section and subsection definition
%\@startsection{<type>}{<level>}{<indent>}{<beforeskip>}{<afterskip>}{<style>} 
\renewcommand\section{\@startsection {section}{1}{\z@}%
                     {-0.5\baselineskip} {0.5\baselineskip} %%
                     {\normalfont\fontsize{10pt}{10pt}\bfseries\rmfamily}}

\renewcommand\subsection{\@startsection {section}{1}{\z@}%
                     {-\baselineskip} {0.5\baselineskip} %%
                     {\normalfont\fontsize{10pt}{10pt}\bfseries\rmfamily}}
                     
\renewcommand\subsubsection{\@startsection {section}{1}{\z@}%
                     {-\baselineskip} {0.5\baselineskip} %%
                     {\normalfont\fontsize{10pt}{10pt}\bfseries\rmfamily}}


\thispagestyle{empty}
\pagestyle{empty}

\endinput
% End of amia.cls
