# Supplementary material for: Revealing the impact of COVID-19 on mental health through machine learning
Source: JAMIA Open. 2026 Jan 23;9(1):ooag013. doi: 10.1093/jamiaopen/ooag013 (PMC12918303; doi:10.1093/jamiaopen/ooag013)
Supplement: ooag013_Supplementary_Data [file ooag013_supplementary_data.zip › main.tex]

\documentclass{amia}
 %Remove if not needed
\usepackage{tabularx}
\usepackage{longtable}
\usepackage{algorithm}
\usepackage{algorithmic}
\usepackage{subcaption}
\usepackage{lipsum}
\usepackage{amsmath}
\usepackage{supertabular}
\usepackage{booktabs}
\usepackage{color}
\usepackage[normalem]{ulem}
\usepackage{comment}
\newcommand{\akib}[1]{\textcolor{red}{{#1}}}
\newcommand{\salah}[1]{\textcolor{black}{{#1}}}
\setlength{\bibsep}{0pt}
\newcommand{\rthree}[1]{\textcolor{black}{{#1}}}
\newcommand{\rfour}[1]{\textcolor{black}{{#1}}}
\setlength{\bibsep}{0pt}
\newcommand{\ali}[1]{\textcolor{cyan}{{\it [Ali: #1]}}}

\setlength{\bibsep}{0pt} %Comment out if you don't want to condense the bibliography
\usepackage{setspace}
% Using \doublespacing in the preamble 
% changes the text to double-line spacing
\doublespacing
\begin{document}


\title{Revealing the Impact of COVID-19 on Mental Health through Machine
Learning}

\author{Salah Bouktif, Ph.D.$^{1*}$, Akib Mohi Ud Din Khanday, PhD$^{2*}$, Ali Ouni, PhD$^3$ }

\institutes{
    $^1$ Department of Computer Science and Software Engineering, United Arab Emirates University, Al Ain, Abu Dhabi, UAE;$^2$ Department of Computer Science, Samarkand International University of Technology, Uzbekistan; $^3$École de Technologie Supérieure (ETS Montreal), University of Quebec, Canada\\
    Correspondence* salahB@uaeu.ac.ae
}

\maketitle

\section*{Abstract}
\textbf{Objective:}\rfour{ The COVID-19 pandemic caused a major health crisis worldwide significantly impacting mental well-being. In this study, our objective is to assess the resilience of pre-pandemic depression level prediction models when applied to COVID-19 era data. We leverage advanced Machine Learning (ML) and Explainable Artificial Intelligence (XAI) techniques to identify the key factors impacting the shifts in depression levels during the pandemic. We aim to align the later identification with interventions and preparedness for future pandemics.}\\
\textbf{Materials and Methods:} \rfour{We use, in this study, a data-driven methodology using National Health Interview Survey (NHIS) household survey data, explicitly covering the years 2019–2022. The NHIS data is used to build both the pre-pandemic (2019) and COVID-19 (2020–2022) models discussed in our comparative evaluation. Various ML techniques are supported 1) upstream, using feature selection methods to reduce both irrelevance and the high dimensionality of social-nature data, and 2) downstream, by an XAI-based approach to gain insight into the pandemic-associated phenomena that mostly impacted the mental health of individuals. In our empirical experiments, we use over 100,000 entries across the four yearly datasets, where we apply an 80\%-20\% training/testing split for models building and evaluation.}\\
\textbf{Results:} \rfour{The outcomes of our empirical study show that classifiers trained solely on pre-COVID-19 data performed poorly when applied to COVID-19 era data. Conversely, models retrained on pandemic-specific data demonstrated high performance. In particular, the Random Forest classifier achieved the best performance, recording an average accuracy of 98.10\% across the COVID-19 era datasets. With respect to the depression key factors’ identification, XAI techniques provided actionable insights, revealing that features such as Delayed Medical Care, Family Poverty, Participation in Social Activities, and Marital Status were the most influential factors contributing to depression challenges during the pandemic.}\\
\textbf{Discussion and Conclusion:} \rfour{The significant decline in the performance of pre-pandemic models on COVID-19 data reveals the profound impact of the pandemic on mental health, highlighting the need for new predictive models tailored to crisis circumstances. The built Random Forest model, uses appropriate pandemic data, performed accurately during the COVID-19 era with an accuracy of 98.1\%. XAI techniques confirmed that factors such as delayed medical care, family poverty, job loss, and reduced social involvement were critical drivers that impacted the decline in mental health during the pandemic.}

\begin{comment}
{\textbf{Objective:} The COVID-19 pandemic caused a major health crisis worldwide significantly impacting mental well-being. The objective of this study is to gain a comprehensive understanding and actionable insights on the impact of the pandemic on mental health\rthree{, specifically focusing on the level of depression, by evaluating the effectiveness of pre-pandemic models on COVID-19 data and identifying key factors associated with adverse outcomes using advanced machine learning and Explainable Artificial Intelligence (XAI) techniques.}\\
\textbf{Materials and Methods:} \salah{This study investigates the impact of the pandemic on mental health, through a data-driven methodology, employing a systematic data mining approach that leverages advanced machine learning and XAI techniques.} In particular,  we used several learning algorithms to extract mental heath patterns from data collected from household surveys. \salah{These} ML techniques \rthree{were supported} 1) upstream, using feature selection methods to reduce both irrelevance and dimensionality of social-nature data, and 2) downstream, by an \rthree{XAI-based} approach \rthree{to gain} insight into the pandemic-associated phenomena that mostly impacted the mental health of individuals.\\
\textbf{Results:} We conducted a set of experiments using data from the National Health Survey (2019-2022) to explore COVID-19's impact on mental health through machine learning. Further, \rthree{we used Principal} Component Analysis (PCA) to reduce the dimensions to 200. \salah{The obtained results show that Random Forest achieves the best performance of predicting the level of depression compared to other alternative classifiers} by achieving  \rthree{98.3\% precision, 98.2\% recall, 98\% F1-score, and 98.10\% accuracy on average during COVID-19 era.} While classifiers trained on pre-COVID-19 data do not perform well on COVID-19 data, the findings also reveal that the pandemic has significantly affected mental health by causing more stress, anxiety, and depression. The SHapley Additive exPlanations (SHAP) XAI technique provides insights, revealing that features such as \textit{Delayed Medical Care}, \textit{Family Poverty}, \textit{Participation in Social Activities}, and \textit{Marital Status} are the most influential factors that contribute to mental health challenges during the pandemic.  \\
\textbf{Discussion and Conclusion:}
To verify the impact of COVID-19 on mental health, we trained and tested classifiers on pre-COVID-19 datasets and COVID-19 datasets. \rthree{Classifiers trained on pre-COVID-19 data achieved lower performance on COVID-19 data, revealing the profound impact of the pandemic on mental health and highlighting the need for new models to investigate the influence of crisis circumstances on mental health, specifically the observed increase in depression}. The built  model using appropriate pandemic data \rthree{performed accurately during the COVID-19 era with an accuracy of 98.1\%. The XAI technique SHapley Additive exPlanations (SHAP) was helpful in gaining insight into} the phenomena and factors that mostly impact\rthree{the decline mental health}, namely, delayed medical care, family poverty, job loss, and reduced social involvement.
\end{comment}
\\
\textbf{Keywords:} COVID-19; Depression; Anxiety; Machine Learning; Explainable Artificial Intelligence.
\section*{Lay Summary}
This study analyzed household health data from 2019 to 2022 to examine how the COVID-19 pandemic affected mental health\rthree{, namely, the level of depression. Prediction models of depression}  were trained on pre-pandemic and during-pandemic era data. Results showed that COVID-19 circumstances have caused the performance of pre-pandemic models to decrease significantly when applied during the pandemic. Therefore, \salah{a new depression prediction model} was trained on the pandemic data that provides information about COVID-19 social and economic conditions. By using rigorous feature engineering, the built Random Forest mental health model has achieved high performance in predicting the level of depression  with an accuracy of $98\%$. \rthree{To identify the pandemic-related impactful} factors, Explainable Artificial Intelligence (XAI) techniques were used. The analysis revealed that job loss, reduced medical care, and lack of social interaction were major factors \rthree{that impacted  mental health.} These findings are useful \rthree{to guide} the intervention strategies for mental health support.

\section*{Introduction}

%The COVID-19 pandemic had a significant impact on mental health worldwide. The combination of physical health risks, social isolation, economic stress and uncertainty associated with the pandemic has increased stress levels, anxiety and depression \cite{depcov1}. \akib{The pandemic has created a range of stressors, including concerns about personal health and safety, fear of contracting the virus or transmitting it to loved ones, concerns about job security, financial difficulties, and disruption of daily routines~\cite{bouktif2025explainable}. These stressors have affected mental health among individuals} ~\cite{depcov2}.\\
%The necessary measures implemented to control the spread of the virus, such as lockdowns, social separation, and travel restrictions, resulted in increased social isolation and reduced social connections ~\cite{Covidak1,covidak2,nim2}. Lack of social support and limited social interaction can contribute to feelings of loneliness, depression, and emotional distress. The grieving process and limited opportunities for in-person support and rituals can exacerbate mental health challenges ~\cite{depcov3}  \\
%The disruption of regular mental health services, limited access to healthcare, and difficulties in adhering to treatment plans  further affects well-being ~\cite{rabani2023detecting}. Stigmatization and discrimination related to COVID-19 can also affect mental health ~\cite{Covidak1}. \akib{Certain groups like healthcare workers, frontline workers, and individuals in marginalized communities face increased discrimination which contribute to stress, anxiety, and other psychological problems ~\cite{covidak2}.} Social media can intensify feelings, particularly when people are limited in their activities and experiences~\cite{sod2}. Comparisons with others seemingly idealized lives can lead to feelings of inadequacy, loneliness, and depression. Instances of cyberbullying, trolling, and online harassment can have detrimental effects on mental health, particularly when individuals already experience increased vulnerability during the pandemic ~\cite{khanday2022ensemble}. \akib{There are various symptoms for metal health disorder particularly depression~\cite{bouktif2025explainable}. Some of the vital signs are shown in Figure \ref{sign}. \ali{Can you please add 1-3 sentences to explain the figure: example, list the 6 symptoms and say something about them. Further, from where you get this figure and/or these symptoms? Please always cite.}} 


%Sustainable and adaptable measures are essential for curbing mental health disorders that occur due to the dynamic and enduring nature of the pandemic/crisis. The sustained effects on mental well-being require ongoing support systems that can flexibly adjust to evolving challenges. Such measures acknowledge the individuality of responses to the crisis which aim to reduce mental health concerns and consider the interconnected nature of mental, physical, and social well-being \ali{cite}. By fostering long-term resilience and ensuring that support remains available as needed, these measures address the long-lasting mental health consequences of the pandemic in a comprehensive manner \ali{cite}. According to the statistics issued by the World Health Organisation’s rganisation, approximately 3.8\% of the population is affected by depression, which includes 5\% of adults (with 4\% for men and 6\% for women), as well as 5.7\% of adults aged 60 and older~\cite{Mentaldi83:online}. It is estimated that around 280 million individuals worldwide suffer from depression ~\cite{stastics}. Depression is notably more prevalent among women, being about 50\% more common than among men. On a global scale, over 10\% of pregnant women and new mothers experience depression~\cite{stastics2}. There are over 700,000 annual suicide-related deaths, making suicide the fourth leading cause of mortality among individuals aged 15 to 29 years. Various surveys have been performed by the National Institute of Health (NIS) which includes questions related to depression, anxiety, and other serious issues \ali{please provide citations of these surveys}. 
%Based on that data, machine learning algorithms can be developed to create early warning systems for mental health issues. By continuously monitoring patterns and changes in behavior, sentiment, or language usage, these algorithms can provide alerts or notifications when an individual's online activity indicates a potential decline in mental well-being.  This can help in providing timely interventions or support which in turn will significantly improve outcomes and reduce mental health problems. Detecting such mental health problems using machine learning can help reducing impact on the overall well-being of individuals, families, and communities. It will not only improve the lives of those directly affected but also have a positive ripple effect on society as a whole, leading to reduced healthcare costs, increased productivity, and the promotion of a more compassionate and inclusive social environment \ali{this is a strong statement. Do you have evidence/citations? if not as the reviewers suggested, tone down the language: say for example instead of "It will not only improve" -> "It may help improving" or "It can possibly help improving" or so}.\akib{ Some of the novel contributions \ali{why "some"? can we list the specific contributions? Example: say "The main contributions of this paper are the following"} of this work are:


%\begin{itemize}
 %   \item  Analysing the effect of the COVID-19 pandemic on mental health by harnessing the power of feature-engineered machine learning models. The study seeks to unravel the intricate dynamics of how the pandemic has impacted the mental well-being of individuals across various demographics and geographic regions.
  %  \item Explainable Artificial Intelligence (XAI) techniques are used to pinpoint the most influential attributes contributing to mental health challenges during the COVID-19 crisis. This approach offers a new dimension to the field of mental health research, providing a deeper understanding of the complex interplay between a global crisis and individual well-being.
%\end{itemize}
%}
%The experimental study of this paper is centered around two research questions given below.

%\begin{itemize}
  % \item \textit{RQ1:} Whether Depression Models trained on datasets before COVID-19 perform well on the datasets collected during COVID.
  % \item \textit{RQ2:} Whether COVID-19 impacted mental health.
%\end{itemize}
%The following Assumptions/hypotheses are made:
%\begin{itemize}
 %   \item $H_0$: Models trained on pre-COVID datasets will perform efficiently in the COVID-19 era.
 %   \item $H_1$: Pre-COVID models will not perform well on COVID-19 datasets.
 %   \item $H_2$: COVID-19 Impacted Mental Health.
%\end{itemize}
%\akib{In this work we are training the models based on Pre-COVID and Post-COVID dataset in order to check the impact of pandemic on mental health. Both the datasets are used and the change is also detected using XAI techniques.}
%The overall structure of the paper consists of 5 sections, In section 2, the related work about Mental Health, COVID-19, and Machine Learning is discussed. Background knowledge about various machine learning techniques is shown in Section 3 . Section 4 discusses the methodology used to analyze data related to Mental Health. Section 5 discusses the results generated after implementing the proposed approach and Section 6 concludes our work.
Mental health is a cornerstone of human well-being that has been shaped by biological, psychological, and social factors. COVID-19 had a significant impact on mental health worldwide~\cite{bouktif2025explainable}. \rthree{During the pandemic, the combination of physical health risks, social isolation, economic stress, and uncertainty has led to increased stress levels}, anxiety, and depression ~\cite{depcov1}. \rthree{The pandemic created} a range of stressors, including concerns about personal health and safety, fear of contracting the virus or transmitting it to loved ones, concerns about job security, financial difficulties, and disruption of daily routines~\cite{bouktif2025explainable}. \rthree{These stressors affected mental health,} particularly the level of depression among individuals ~\cite{depcov2,depcov3}. \rthree{The necessary measures implemented} to control the spread of the virus, such as lockdowns, social distancing, and travel restrictions, resulted in increased social isolation and reduced social connections ~\cite{Covidak1,covidak2,nim2}. These pandemic circumstances and others  \rthree{developed} a feeling of loneliness, depression, and emotional distress~\cite{depcov1,depcov2}.

% \akib{ People fear while discussing mental health issues, particularly depression, due to social stigma~\cite{rabani2023detecting}. %In this work we are measuring mental health based on the level of depression. 
% There are various symptoms for depression like Hopelessness, Insomnia, Loss of Interest, Thoughts of Death etc~\cite{bouktif2025explainable}. It is estimated that around 280 million individuals worldwide suffer from depression ~\cite{stastics,Mentaldi83:online}. Depression is notably more prevalent among women, being about 50\% more common than among men. On a global scale, over 10\% of pregnant women and new mothers experience depression~\cite{stastics2}. Stigmatization and discrimination related to COVID-19 has impacted the level of depression ~\cite{Covidak1}. 
 
Understanding the impact of the COVID-19 related stressors on mental health, particularly depression, is crucial for developing effective interventions to improve \rthree{the quality and the accessibility of} mental health care. This is especially important given that around 280 million individuals worldwide are estimated to suffer from depression ~\cite{stastics,Mentaldi83:online}. \rfour{By predicting the level of depression early and diagnosing the causes, we can potentially prevent subsequent behaviors such as suicidal ideation}\rfour{~\cite{mann2005suicide}}.
 
The primary challenge addressed in this research is modeling mental health, specifically the level of depression, using ML techniques. A key question is whether models trained on pre-COVID-19 data can effectively predict depression levels during the COVID-19 pandemic, or if new models should be trained using data collected during the pandemic. This research aims to identify the main features impacting mental health before and during the COVID-19 period and to understand the differences in these features across the two timeframes. While proposing  \rthree{a solution to} the stated problem, we direct our work towards answering two research questions:

\begin{itemize}

   \item \textit{RQ1:} How do depression models trained on datasets from before COVID-19 perform on the datasets collected during the COVID-19 era?
   \item \textit{RQ2:} \salah{To what extent does COVID-19 impact mental health?}
\end{itemize}


 %Identifying depression using artificial intelligence (AI) techniques can play a crucial role in improving mental health care because it allows for earlier detection and more accurate diagnosis. It can also reduce the stigma surrounding mental health by making detection more objective and less reliant on subjective judgment. Using machine learning (ML) for  depression identification can improve accessibility to mental health services and can save lives by preventing suicides. With an equivalent priority, identifying the factors that lead to the depression especially during the pandemic time is necessary to better mange remedial strategies. Hence, Explainable AI techniques are candidates to get insight into features that impacts most the level of depression.}
 
This study proposes the use of machine learning techniques, supported by feature selection and interpreted by Explainable AI (XAI) methods, to gain insights into the most impactful features affecting depression levels during the two timeframes. By investigating the effectiveness of ML models trained on pre-COVID-19 data when applied during the COVID-19 period, we aim to determine whether these models can accurately predict and analyze trends related to mental health during the pandemic and beyond. XAI techniques will be used to identify and understand the key factors contributing to changes in mental health due to the pandemic, providing valuable insights into the impact of COVID-19 on mental health.
 
%\akib{In this study, we aim at investigating the  effectiveness of machine learning models trained on pre-COVID-19 data when applied during COVID-19 time and post-COVID-19 time. The goal is to assess whether these models can accurately predict and analyze trends related to mental health during the pandemic and beyond. We adopt Explainable AI (XAI) techniques to identify and understand the key factors contributing to changes in mental health due to the pandemic. Specifically, we use the Shapley Additive exPlanations (SHAP) technique \cite{bouktif2025explainable} to gain insights into the interpretability of ML models predictions and get a better understanding of the factors driving the model's decisions. SHAP assigns each attribute a "Shapley value" which represents the contribution of that attribute to the model's prediction for a specific instance. This promotes trust and accountability in critical healthcare applications like Mental Health. By analyzing the performance of ML models we aim to provide valuable insights into the impact of COVID-19 on mental health.}
\salah{This research makes a significant contribution to advancing the understanding and management of mental health, with a particular focus on depression in the context of the COVID-19 pandemic. One key aspect of the study is the evaluation of depression across different timeframes. By assessing the effectiveness of machine learning (ML) models trained on pre-COVID-19 data in predicting depression levels during the pandemic, the research \rthree{aims to determine} whether existing predictive models are robust enough to handle unprecedented situations or if there is a need to develop new models tailored to pandemic-specific data. This evaluation is crucial for understanding the adaptability of current methodologies in the face of global crises.}

\salah{Another important contribution lies in the identification of key features \rthree{that impact} mental health. Utilizing Explainable AI (XAI) techniques, the study systematically uncovers and interprets the primary factors influencing depression both before and during the COVID-19 period. This approach provides valuable insights into how various stressors and contextual factors affect mental health across these two distinct timeframes, thereby enhancing our understanding of the dynamic nature of mental health determinants in response to societal disruptions.}

\salah{Furthermore, the research aims to improve mental health interventions by harnessing the combined power of ML and XAI. By facilitating earlier detection and more accurate diagnosis of depression, the study supports the development of more effective and accessible mental health care strategies. Ultimately, these advancements have the potential to reduce the prevalence of depression, improve patient outcomes, and contribute to the prevention of suicide, thereby addressing a critical public health concern exacerbated by the pandemic.}

%\akib{The contribution that highlight the significance of this research in advancing the understanding and management of mental health, particularly depression in the context of the COVID-19 pandemic, can be summarized as follows:}
%\begin{itemize}
%\item \akib{Evaluation of Depression Across Timeframes: The research evaluates the effectiveness of machine learning (ML) models trained on pre-COVID-19 data in predicting depression levels during the COVID-19 pandemic. This contribution helps determine whether existing models are adaptable to unprecedented situations or if new models need to be developed using pandemic-specific data.}
%\item \akib{Identification of Key Features Impacting Mental Health: By using Explainable AI (XAI) techniques, the research identifies and interprets the main features impacting mental health, particularly depression, before and during the COVID-19 period. This contribution provides valuable insights into how different stressors and factors influence mental health across these two distinct timeframes.}
%\item \akib{Improvement of Mental Health Interventions: The research contributes to the development of more effective mental health interventions by leveraging ML and XAI techniques. By enabling earlier detection and more accurate diagnosis of depression, the study aims to improve the quality and accessibility of mental health care, potentially reducing the number of individuals suffering from depression and preventing suicides.}


%\begin{itemize}
%    \item  We Analyze the effect of the COVID-19 pandemic on mental health (Depression) by harnessing the power of feature-engineered machine learning models. Our study seeks to unravel the intricate dynamics of how the pandemic has impacted the mental well-being of individuals across various demographics and geographic regions.
%    \item We adopt Explainable Artificial Intelligence (XAI) techniques to pinpoint the most influential attributes contributing to mental health challenges during the COVID-19 crisis. This approach offers a new dimension to the field of mental health research, providing a deeper understanding of the complex interplay between a global crisis and individual well-being.
%\end{itemize}

In this work,  \rthree{we used} National Health Interview Survey (NHIS) ~\cite{cds}  which included questions related to depression, anxiety, and other serious issues. 
Based on the survey data, machine learning algorithms were developed to create early warning systems for mental health issues. \rfour{While prior studies have explored the potential of machine learning algorithms to monitor online activity—such as changes in behavior, sentiment, or language usage—for early detection of mental health decline [12, 13], the majority of existing work remains concentrated on social media data. In contrast, this study advances the field by moving beyond sentiment analysis and online behavior, instead extracting novel features from structured household survey data collected during a major global event—the COVID-19 pandemic. By investigating the impact of diverse socio-demographic and contextual factors on mental illness, our approach highlights the broader applicability of machine learning in mental health diagnostics and supports the development of more inclusive, data-driven early warning systems.} \begin{comment}
By continuously  monitoring patterns and changes in behavior, sentiment, or language usage, these algorithms can provide alerts or notifications when an individual's online activity indicates a potential decline in mental well-being.
\end{comment}
Moreover, XAI techniques \rthree{were used to identify the factors that impact mental health.} The findings revealed that the models trained on \rthree{pre-COVID-19 data do not perform well on COVID-19 and post-COVID-19 Data}. When using XAI techniques, various factors in \rthree{the COVID-19 era were identified to be impactful for mental Health} (i.e., depression level). It was found that Delayed Medical Care, Family Poverty, Age, Participation in Social Activities, and Marital Status are the important factors that lead to mental health problems.  Through this approach timely interventions/support can be provided, which in turn will significantly reduce mental health problems. It may not only improve the lives of those directly affected but \rthree{also} can have a positive effect on society, which may lead to reduced healthcare costs, increased productivity, and the promotion of a more compassionate and inclusive social environment \rfour{\cite{chisholm2016}}.

The overall structure of the paper consists of 5 sections, In Section 2, the related work about \rthree{mental health}, COVID-19, and machine learning is discussed.  Section 3 discusses the methodology used to analyze data related to mental health. Section 4 discusses the results generated after implementing the proposed approach and Section 5 concludes our work.

\section*{Related Work}
 In this section, we discuss the landscape of related work in mental health diagnosis, exploring key studies, methodologies, and trends that have shaped this dynamic and critical field. We examined how these approaches have evolved, the challenges they address, and the potential they hold for more effective and accessible mental health diagnostics.
 
\rfour{According to the Diagnostic and Statistical Manual of Mental Disorders (DSM) published by the American Psychiatric Association (APA), depressive disorders encompass a range of diagnostic categories—such as Major Depressive Disorder, Persistent Depressive Disorder, and others—defined by specific symptom patterns. In addition to these categorical distinctions, depression is also clinically assessed based on severity levels, typically classified as mild, moderate, or severe. This severity-based classification forms the central focus of our study, as we aim to model and predict depression intensity using machine learning techniques applied to survey data ~\cite{edition1980diagnostic}.}
\begin{comment}
According to the definition outlined in the Diagnostic and Statistical Manual of Mental Disorders (DSM)\cite{rabani2023detecting} by the American Psychiatric Association (APA)~\cite{edition1980diagnostic}, depression can be further categorized into various forms. including Major Depressive Disorder (MDD), Persistent Depressive Disorder (Dysthymia), Disruptive Mood Dysregulation Disorder (DMDD), Premenstrual Dysphoric Disorder (PDD), Substance/Medication-Induced Depressive Disorder (S/M-IDD), Depressive Disorder Due to Another Medical Condition (DDDAMC), Other Specified Depressive Disorder (OSDD), or Unspecified Depressive Disorder (UDD).
\end{comment}
The DSM provides broad criteria for classifying mental disorders based on observed symptoms. When an individual exhibits at least one of the following two symptoms: \salah{Persistently depressed mood most of the day or loss of interest or pleasure}. The process of diagnosing depression is frequently hindered by the possibility of misidentification, its time-intensive nature, and the reality that not all individuals with depression openly display typical depressive symptoms, such as feelings of helplessness or hopelessness~\cite{60,61}. The interplay of biological factors, family and environmental stressors, and individual susceptibilities significantly influences the development of Major Depressive Disorder (MDD)~\cite{62,sod2}. It is widely recognized that the way depression is represented can be influenced by various factors~\cite{87,88}. \rfour{Traditionally, psychiatric diagnosis has relied heavily on what patients report about their symptoms and how they respond during clinical interviews—an approach formalized in frameworks like the DSM-5~\cite{newson2021poor}. This emphasis on subjective reporting stems from the absence of universally accepted biomarkers and the complex, individualized nature of mental health conditions. Observable behavioral cues, while present, have not been considered primary indicators in clinical practice. However, recent advances in wearable technologies and machine learning have opened new possibilities. These tools enable the continuous capture of real-world behavioral data, leading to the development of smartphone-based diagnostic systems for conditions like depression. Building on earlier research, these systems show that objective physiological, biological, and behavioral indicators can significantly improve diagnostic accuracy and may help reduce the broader socio-economic burden of mental illness~\cite{newson2021poor}.} 
\begin{comment}
\sout{In the field of psychiatry, observable behavioral cues are \rthree{not traditionally considered} valid indicators. The advent of wearable devices has led to the creation of interactive virtual tools designed for use on smartphone platforms to assist in diagnosing individuals with depression or those who are suspected of having it~\cite{17,sod}. Earlier studies on objective physiological, biological, and behavioral indicators have improved the effectiveness of diagnosing psychiatric conditions, with the potential to lessen the socio-economic burdens linked to depression.~\cite{57,89}.} 
\end{comment}
\rfour{Table \ref{lit} summarizes 
some recent works related to the mental health (i.e., level of depression).}
\begin{table*}[htbp]
    \centering
        \fontsize{7}{9}\selectfont
    \tabcolsep=0.1cm
    \caption{Some recent works related to the mental health(depression)}
    \begin{tabular}{p{2cm}|p{4.5cm}|p{3.5cm}|p{3.5cm}|p{1cm}}
    \hline
    \textbf{Dataset used}&\textbf{Contribution}&\textbf{Results}&\textbf{Research Gap}&\textbf{References}\\
    \hline
        Twitter(2.5 M) &  Machine learning classifiers analyze Twitter data to detect depression through linguistic histories & Naive Bayes achieves impressive ROC AUC (0.94) and precision (0.82) with 86\% accuracy& Only Twitter is used for collection of depression related posts.&~\cite{nadeem}\\
         LiveJournal, Twitter, and Facebook& Forecasting Depression Levels from Social Media Posts via Machine Learning Classifier.&SVM outperformed, achieving 57\% accuracy, 67\% precision, and 56\% recall.& Only the Sentimental feature is used for classification&~\cite{tab2}\\
Facebook Comments& The authors employed machine learning techniques on publicly available Facebook data to detect depression.&Decision Tree outperforms other machine learning algorithms.& More data heterogeneity may improve the performance &~\cite{tab3}\\
Facebook data(150,045)& Detected Facebook users’
moods using the finetuned KNN (k-nearest neighbours) classification algorithm.& The best-performing fine-tuned model
among the several KNN classifiers was Coarse KNN, which had a high F-score&Other social media platforms may be used for collecting the relevant dataset&~\cite{tab4}\\
Twitter &Uses ML-based approaches to find whether a Twitter user is depressed or not based on his/her social network behaviour and tweets.&SVM-linear classifier demonstrated the best performance among other ML-Classifiers& More feature engineering may increase the performance of the models&~\cite{tab5}\\
53 Volunteers & Detected depression using RBFN with text and speech inputs, utilizing the Partial Least Square algorithm for vocal expression-based detection.& An Accuracy of 
 71.4\% is achieved.&More Data can be supplied to improve efficiency&~\cite{tab6}\\
671
participants
(Interviews)&Detected depression by combining deep multimodal neural networks with a purpose-built automated evaluation.&The results showed the Sensitivity of 68.59\%, Specificity of 67.46\%, and F-Score of 67.66\%&More survey diversity may contribute to better results.&~\cite{tab7}\\
Chatterbot Corpus & Proposed an Expert System for Stress Management to provide the best recommendation and solution for youth, especially IT professionals & Chatbot Recommender system based on Naive Bayes technique.&Other datasets may be used for investigating more with the use of state of art NLP techniques& \cite{tab8}\\
\hline
    \end{tabular}
    
    \label{lit}
\end{table*}

\rfour{While recent advances in wearable technologies and machine learning have opened new avenues for objective mental health assessment, the broader application of data mining in predicting and preventing mental illness remains limited. Our literature survey revealed that this area is still in its early stages and demands substantial effort to overcome key challenges. Chief among these is data scarcity—driven by the sensitive nature of mental health information and the ethical constraints surrounding its collection and use. These limitations have slowed progress in developing scalable, data-driven diagnostic tools. The following research gaps highlight the need for more robust methodologies and richer datasets to fully realize the potential of machine learning in mental health care.}
\rfour{The following research gaps underscore the need for more inclusive methodologies and richer datasets to fully realize the potential of machine learning in mental health care:}
\begin{itemize}
\item \rfour{Overreliance on social media data limits the generalizability of findings.}

 \item \rfour{Feature selection in current models often overlooks high-impact variables beyond sentiment and language.}

 \item \rfour{Structured surveys provide a more reliable foundation for identifying mental health trends, disparities, and intervention opportunities.}
 \end{itemize}
 \begin{comment}
\sout{The literature survey indicated that work done in data mining for predicting mental illness and its prevention is minimal and requires significant effort. Data scarcity is also a significant challenge due to the privacy and ethical issues related to mental health data. Following are some potential research gaps from the literature survey.}

\begin{itemize}
    \item \sout{The majority of work is being done on social media posts like Twitter, Facebook, Reddit, etc.}
    \item \sout{Current approaches to mental health appear to be shifting away from studying and addressing the features that have a greater impact on mental illnesses.}
    \item \sout{Surveys are an effective technique for gathering insights into mental health trends and patterns, allowing for a better knowledge of the prevalence, risk factors, and consequences of various mental health issues within populations. This data will make easier to identify trends, inequities, and developing difficulties in mental health, allowing for more targeted interventions and resource allocation.}
\end{itemize}
\end{comment}
\section*{Methodology}
We adopt a \rthree{data-based approach} to analyze mental health using machine learning algorithms.  Our approach consists of 5 stages as shown in Figure \ref{met}. \rfour{Data was collected from the household surveys ~\cite{cds} and labeled by  the level of depression severity that is classified into three distinct classes: Severe, Moderate, and Low.} We refined data in a preprocessing stage and used feature engineering to reduce features using dimensionality reduction approach ~\cite{khanday2018face}. Thereafter, we classify data using various ML algorithms. Finally, we used  explainable AI techniques based on LIME and SHAP to identify the most contributing factors.

\begin{figure}
    \centering
    \includegraphics[width=.8\columnwidth]{Mental Health.png}
    \caption{Overall Framework for the mental health Analysis}
    \label{met}
\end{figure}

\subsection*{Data Collection}
We collected data from National Health Interview Survey (NHIS) ~\cite{cds}. We conducted separate analyses, first with data from the 2019 NHIS to train the baseline model, then calibrating the model and testing on the 2020, 2021 \rthree{and 2022} NHIS datasets.  The description of the datasets used is shown in Table \ref{des}. All four datasets under investigation offer a comprehensive assessment of the health status of the adult population in the United States.
The corresponding changes in the level of depression in terms of severity across these four years are shown in Figure \ref{ca}.


\begin{table}[h]
    \centering
        \caption{Description of the datasets used for analysis}
    \begin{tabular}{C|C|C|C|C|C|C}
    \hline
    Dataset&Attributes&Entries&Attributes Related to Mental Health &Low Level&Moderate Level& Severe Level\\
    \hline
%        2018 &742&25417  \\
        2019 & 533&31997&14&9.74\%&33.27\%&56.99\%\\
        2020&616&31568&13&9.67\%&34.47\%&55.86\%\\
        2021&621&29482&20&10.09\%&36.05\%&53.86\%\\
        2022&636&27651&21&10.60\%&36.05\%&53.36\%\\
        \hline
    \end{tabular}

    \label{des}
\end{table}

\begin{figure}
    \centering
    \includegraphics[height=6cm,width=10cm]{Dep levels.png}
    \caption{Change in depression percentage from 2019 to 2022}
    \label{ca}
\end{figure}
\subsection*{Data Preprocessing}
  In this phase, \rthree{the 'SimpleImputer' method was} leveraged  for handling missing and null values. \rthree{Also, duplicate data was removed, and data normalisation was performed, which prevents certain features from dominating the analysis due to their inherent scale}.
\subsection*{Feature Engineering}
Feature selection was performed to identify the most relevant variables from the dataset including mental health indicators, socioeconomic factors, and COVID-19-related aspects. Since the datasets used in this study are diverse and have different numbers of features (Table \ref{des} shows the number of features in each dataset with the number of questions related to mental health. \rthree{Principal Component Analysis (PCA) was used, which transforms high-dimensional data into a lower-dimensional form while preserving the essential information in the original dataset.} 
%\begin{comment}{PCA identifies and extracts the most critical features, known as principal components, which capture the maximum variance within the data. The mean vector $\bar{x}$ is computed for each feature dimension using Equation \ref{bar}.

%\begin{equation}\label{bar}
%\bar{x}_j = \frac{1}{N} \sum_{i=1}^{N} x_{ij}    
%\end{equation}
%Here, $x_{ij}$ represents the $j$th feature value of the $i$th data point.

%After centering the data covariance matrix $C$ is computed using the Equation \ref{cov}:
%\begin{equation}\label{cov}
%C = \frac{1}{N-1} \sum_{i=1}^{N} (x_i - \bar{x})(x_i - \bar{x})^T
%\end{equation}


%Where $x_i$ is the centered data vector for the $i$th data point.\\

%The eigenvalue decomposition problem is solved for the covariance matrix $C$ using Equation \ref{eigen}:
%\begin{equation}\label{eigen}
%  C v = \lambda v  
%\end{equation}

%Here, $v$ is an eigenvector of $C$, and $\lambda$ is its corresponding eigenvalue.\\

%The top $k$ eigenvectors (principal components) are selected corresponding to the $k$ largest eigenvalues. These eigenvectors collectively form the matrix $V_k$. In our problem, we take 200 principal components and the target label.\\

%To project the centered data $X$ onto the lower-dimensional subspace defined by the selected principal components the matrix multiplication is calculated by Equation \ref{pca}:
%\begin{equation}\label{pca}
%  Y = X V_k  
%\end{equation}
%Here, $Y$ is the lower-dimensional representation of the data, where each row represents a data point projected onto the $k$ principal components.
%\end{comment}
In this study, 200 principal components \rthree{were selected by using the pca library in Python.} The decision to select 200 principal components in the feature selection process was based on achieving a balance between dimensionality reduction and information retention. These 200 components were chosen because they capture a sufficient proportion of the total variance in the dataset. This choice \rthree{allowed} for a significant reduction in the feature space which improves computational efficiency while minimizing information loss. These principal components \rthree{were selected} from each dataset. After performing PCA, we had 4 datasets each with 200 attributes(principal components) and a target label of depression (Severe, Moderate, and Low).


\subsection*{Classification}

\rfour{Our classification step aims at building classifiers to categorize the level of depression severity into Low, Moderate, and Severe. Therefore, we fine-tuned three classifiers: Support Vector Machine (SVM), Random Forest (RF), and Neural Networks. SVM is effective in high-dimensional spaces and non-linear decision boundaries, making it useful for complex classification tasks. RF provides robustness by handling both numerical and categorical features well, offering feature importance insights. Neural Networks excel at capturing intricate patterns in large datasets which make them ideal for more sophisticated modeling. By fine-tuning and comparing these models we aimed to identify the appropriate classification technique for accurate depression level predictions. As evaluation metrics, we used precision, recall, F-score and accuracy.
To achieve the best performance for intra-year classification, where models are trained and tested on the same year's data, we leveraged a sophisticated feature engineering and fed our classifiers with a selected set of features. By training and testing depression classifiers on data of the same year, we identified that RF model demonstrated a powerful and consistent synergy with high accuracy for the intra-year classification. The achieved performances of the classifiers are reported and discussed in the result section.}\\
The \rthree{overall approach is shown in Algorithm 1}. 
\begin{algorithm}
\caption{Depression detection using Machine Learning}
\begin{algorithmic}[1]
\REQUIRE Survey Data $(S_{input})$,
                Classifier\_Name, Hyperparameters\\
\ENSURE Severe Depression $(D_{s})$, Moderate Depression$(D_{m})$ and Low Depression $(D_{l})$
\STATE \textbf{START}
\FOR{$ i$ $from$ $1$ $to$ $n$}
	\STATE $C[i]$ = $S_ {input} [i]$ + $Label$  
\ENDFOR
\STATE	$Dep$ = $C[i]$ 
\STATE	$Dep$ = $NR(Dep)$//Removing Null Values
\STATE	$Dep$ = $HM(Dep)$ // handling Missing Values
\STATE 	$Processed.csv$ = $Dep$    //Saving Preprocessed file as CSV
\STATE	$Feature[i]$ = $Feature(Dep)$     //Feature Engineering and Selection
\STATE	$Optimal\_Features$ = $Feature[i]$ // dimensionality reduction
\FOR{d from 1 to 4} 
\STATE 	$CLASSIFIER$$(Classifier\_Name, Hyperparameters,$\\ $Cross\_Valid=10, Optimal\_Features, dataset[d])$
\ENDFOR
\STATE whether COVID-19 impacted or Not
\STATE \textbf{END}
\end{algorithmic}
\end{algorithm}


\section*{Results and Discussion} 
The experiments were performed on Google Colab. The yearly classifiers were trained and tested based on an 80-20 ratio where 80\% of data  was used for training a model and 20\% of data was used for testing. \rfour{We remind that each classifier was trained and tested on data of the same year using 10-fold cross validation. The fine-tuned Random Forest, Support Vector Machine, and Neural Network classifiers all demonstrated high performance intra-year evaluations when their training and testing data were sourced from the same year.}
\rfour{In particular, the accuracies of the 'yearly' RF classifiers were 97.96\% for the 2019 classifier, 97.5\% for the 2020 classifier, 98.03\% for the 2021 classifier, and 97.79\% for the 2022 classifier. The 2019 RF classifier was particularly robust, also achieving 98\% precision, recall, and F-score. In contrast, the Support Vector Machine, using the same derived features, lagged significantly, with its accuracy peaking at 82.76\% for the 2019 SVM and falling as low as 79.8\% for the 2022 SVM. The details on the performance of all the built classifiers including Neural Networks are shown in Table S1 in the supplementary material of this paper.}

\rfour{The core objective of this work is to evaluate the effectiveness of pre-pandemic depression models (built on data collected before COVID-19 era) on COVID-19 data and identify the crucial factors impacting mental health during the pandemic. For this goal we have formulated two hypotheses stating the followings:}

\begin{itemize}
\item $H_1$: The performance of Pre-COVID-19 models is low when used on COVID-19 datasets.
\item $H_2$: COVID-19 significantly impacts mental health.
\end{itemize}


\subsection*{Hypothesis Testing} 
%==================================
\rfour{ We remind that our empirical experiments use over 100,000
entries across the four yearly datasets as detailed in Table~\ref{des}. Each depression model is trained on the entire data of a specific year, and evaluated on the entire data a different year.
To provide a clearer description of the  Hypothesis H1 testing, the settings of  model training and evaluation are summarized in Table~\ref{tabhyp}.  Hypothesis H1 testing is performed on the three types of classifiers (SVM, RF, and ANN). For instance, the first row in Table~\ref{tabhyp} shows the setting of the training and evaluation of the 2019 classifiers (pre-COVID-19 classifiers). They are trained on the whole Pre-COVID-19 data collected in 2019 (31997 entries) and then evaluated on data collected in 2020 (31568 entries, during COVID-19 data) to test their performance during COVID-19 era, which indeed showed lower performance as can be seen in Table~\ref{comp}}. The subsequent rows in Table~\ref{tabhyp} detail the various cross-year evaluations settings conducted for models specifically trained and tested on data within the COVID-19 era (2020-2022), demonstrating their higher performance (e.g., RF built on during-COVID-19 data, achieving 98.10\% accuracy on average in the COVID-19 era). Specific purposes of seven experiments are outlined in Table~\ref{tabhyp} and the obtained results are presented in Table~\ref{comp}.

\begin{table}[h!]
\centering
\caption{\textbf{Experimental Setup for Hypothesis Testing}}
\label{tabhyp}
\begin{tabular}{p{0.18\textwidth}|p{0.15\textwidth}|p{0.08\textwidth}|p{0.15\textwidth}|p{0.35\textwidth}}
\hline
%\toprule
\textbf{Hypothesis / Model Evaluation Focus} & \textbf{Model Era (Model Type)} & \textbf{Training Data Year} \rfour{(Size)} &  \textbf{Evaluation Data Year(s) } \rfour{(Size)}& \textbf{Purpose and Relation to Findings} \\
\hline
%\\
%\vspace{3pt}
\textbf{H1: Low performance of Pre-COVID-19 models on COVID-19 datasets} & Pre-COVID-19 Classifier (SVM, RF, ANN)& 2019 \ \ \ \ \rfour{(31997)} & 2020  \ \ \ \ \ \ \ \ \ \rfour{(31568)}& \textbf{Directly tests H1:} Assesses if models trained on pre-pandemic data perform poorly when applied to COVID-19 era data, revealing the pandemic's significant impact on mental health. (Results reflected in Table 4(a)) \vspace{10pt}\\
%\midrule

\textbf{Evaluation of COVID-19 Era Models} & During-COVID-19 Classifier (SVM, RF, ANN) & 2020 \rfour{(31568)}& \hspace{5pt}2021,\hspace{10pt}2022 \  \rfour{(29482), (27651)}& Evaluates the performance of models trained and tested within the COVID-19 era, crucial given the observed shifts in depression prevalence and dynamics. (Results reflected in Table 4(b), 4(c)) \vspace{10pt}\\
%\addlinespace
& During-COVID-19 Classifier (SVM, RF, ANN) & 2021 \ \ \ \rfour{(29482)} & 2020,\hspace{10pt}2022 \rfour{(31568), (27651)}& Further evaluates COVID-19 era model performance across different pandemic years to ensure robust understanding of mental health impacts. (Results reflected in Table 4(d), 4(e)) \vspace{10pt}\\
%\addlinespace
& During-COVID-19 Classifier (SVM, RF, ANN)& 2022 \ \ \ \rfour{(27561)} & 2020,\hspace{10pt}2021 \rfour{(31568), (29482)}& Completes the evaluation of COVID-19 era model performance, demonstrating the effectiveness of models built with appropriate pandemic data. (Results reflected in Table 4(f), 4(g)) \vspace{10pt}\\
%\bottomrule
\end{tabular}
\end{table}

 \rthree{Indeed, the results revealed that the Random Forest classifier outperformed all other tested models in the context of the COVID-19 era by achieving an average precision of 98.3\%, recall of 98.2\%, F1-score of 98\%, and accuracy of 98.10\%.}
From the experimental results it can be concluded that depression has undergone notable shifts in its prevalence and dynamics in the wake of the COVID-19 pandemic. \rthree{Pre-COVID-19, depression was characterized by established risk factors such as genetics, trauma, and chronic stress~\cite{srf2,srf3}. In the COVID-19 era, depression has become more complex, influenced by a combination of pandemic-related factors which, as identified by our study's Explainable AI analysis, include Delayed Medical Care, Family Poverty, Participation in Social Activities, and Marital Status (further detailed in the Discussion section).}\rthree{To check} the impact of COVID-19 on mental health, we trained and tested machine learning classifiers on pre-COVID-19 and COVID-19 data. The best-performing classifier from the pre-COVID models \rthree{was tested} on the COVID-19 datasets respectively and it \rthree{showed that the models trained on the pre-COVID-19 data do not perform well} on COVID-19 datasets. The comparison is shown in Table \ref{comp}. In addition, the statistical analysis was calculated for the pre-COVID-19 and during-COVID-19 Classifiers. 
The two-tailed T-test was performed on the results generated by these classifiers, \rthree{which showed} that null hypothesis stating that the models respectively trained, on pre-COVID-19 data and on during-COVID-19 data, perform similarly, is rejected with confidence of more than 95\%, and corresponding statistical results are shown in Table \ref{st}.

\begin{table*}[hbt!]
    %\centering
    \caption{Classification results of all the classifiers}
\begin{subtable}{\linewidth}
 \centering
    \begin{tabular}{c|c|c|c|c}
\hline         Classifier&Precision&Recall&F-Score&Accuracy  \\
         \hline
         SVM&28\% &53\%&37\%&53.35\%\\
         RF&88\%&88\%&88\%&87.5\%\\
         MLP&74\%&75\%&74\%&74.9\%
      
    \end{tabular}
 \vspace{0.4cm}
    \hfill
    \caption{Trained on 2019 and tested on 2020}
    \label{T6}
     \end{subtable}  
    
\begin{subtable}{\linewidth}
    \centering
    \begin{tabular}{c|c|c|c|c}
        \hlineClassifier&Precision&Recall&F-Score&Accuracy  \\
         \hline
         SVM&97\% &96\%&96\%&96.49\%\\
         RF&99\%&99\%&99\%&98.5\%\\
         MLP&97\%&97\%&97\%&97.45\%
         
    \end{tabular}
    \vspace{0.4cm}
    \caption{Trained on 2020 and tested on 2021}
    \label{T7}
  \end{subtable}  
    \hfill
    \begin{subtable}{\linewidth}
    \centering
    \begin{tabular}{c|c|c|c|c}
             \hline  Classifier&Precision&Recall&F-Score&Accuracy  \\
         \hline
         SVM&81\% &82\%&81\%&81.5\%\\
         RF&99\%&99\%&99\%&99.6\%\\
         MLP&92\%&91\%&89\%&90.7\%
         
    \end{tabular}
    \vspace{0.4cm}
    \caption{Trained on 2020 and tested on 2022}
    \label{T8}
  \end{subtable}  
    \hfill
    \begin{subtable}{\linewidth}
      \centering
    \begin{tabular}{c|c|c|c|c}
               \hline
               Classifier&Precision&Recall&F-Score&Accuracy  \\
         \hline
         SVM&97\% &97\%&97\%&96.\%\\
         RF&98\%&98\%&98\%&98.25\%\\
         MLP&98\%&98\%&98\%&97.5\%
         
    \end{tabular}
    \vspace{0.4cm}
    \caption{Trained on 2021 and tested on 2020}
    \label{T8}
  \end{subtable}  
    \hfill
    \begin{subtable}{\linewidth}
     \centering
    \begin{tabular}{c|c|c|c|c}
               \hline
               Classifier&Precision&Recall&F-Score&Accuracy  \\
         \hline
         SVM&97\% &97\%&97\%&96.6\%\\
         RF&98\%&98\%&98\%&98.16\%\\
         MLP&92\%&90\%&90\%&90.1\%
         
    \end{tabular}
    \vspace{0.4cm}
    \caption{Trained on 2021 and tested on 2022}
    \label{T9}
  \end{subtable}  
    \hfill
    \begin{subtable}{\linewidth}
 \centering
    \begin{tabular}{c|c|c|c|c}
               \hline
               Classifier&Precision&Recall&F-Score&Accuracy  \\
         \hline
         SVM&97\% &96\%&96\%&96.48\%\\
         RF&98\%&98\%&98\%&98.2\%\\
         MLP&97\%&97\%&97\%&97.2\%
         
    \end{tabular}
    \vspace{0.4cm}
    \caption{Trained on 2022 and tested on 2020}
    \label{T10}
  \end{subtable}  
    \hfill
    \begin{subtable}{\linewidth}
      \centering
    \begin{tabular}{c|c|c|c|c}
         \hline
         Classifier&Precision&Recall&F-Score&Accuracy  \\
         \hline
         SVM&97\% &97\%&97\%&96.64\%\\
         RF&98\%&98\%&98\%&98.01\%\\
         MLP&97\%&97\%&97\%&97.3\%
         
    \end{tabular}
    \vspace{0.4cm}
    \caption{Trained on 2022 and tested on 2020}
    \label{T10}
     \end{subtable}  
    \hfill 
       
       \label{comp}
\end{table*}

    
\begin{table}[hbt!]
   \centering
   \caption{Statistical Analysis}
    \begin{tabular}{c|cc}
    \hline
        Statistics&Pre-COVID&COVID  \\
         \hline
         Mean & 87.02&98.213\\
         Variance & 1.228444&0.262134\\
         Observations&10&10\\
         Pearson Coefficient&0.438871&\\
         P-Value&5.48E-11&\\
         \hline
    \end{tabular}
    
    \label{st}
\end{table}


\begin{figure*}[hbt!]
    \centering
    \begin{subfigure}[b]{0.3\textwidth}
        \includegraphics[width=\linewidth]{Trained on 2019 and tested on 2020.png}
        \caption{Trained on 2019 and tested on 2020.}
    \end{subfigure}
    \hfill
    \begin{subfigure}[b]{0.3\textwidth}
        \includegraphics[width=\linewidth]{Trained on 2020 and tested on 2021.png}
        \caption{Trained on 2020 and tested on 2021}
    \end{subfigure}
    \hfill
    \begin{subfigure}[b]{0.3\textwidth}
        \includegraphics[width=\linewidth]{trained on 2020 tested on 2022.png}
        \caption{Trained on 2020 and tested on 2022.}
    \end{subfigure}
\vspace{1em}

    \begin{subfigure}[b]{0.3\textwidth}
        \includegraphics[width=\linewidth]{trained on 2021 and tested on 2020.png}
        \caption{Trained on 2021 and tested on 2020.}
    \end{subfigure}
    \hfill
    \begin{subfigure}[b]{0.3\textwidth}
        \includegraphics[width=\linewidth]{trained on 2021 and tested on 2022.png}
        \caption{Trained on 2021 and tested on 2022}
    \end{subfigure}
    \hfill
    \begin{subfigure}[b]{0.3\textwidth}
        \includegraphics[width=\linewidth]{trained on 2022 and tested on 2020.png}
        \caption{Trained on 2022 and tested on 2020}
    \end{subfigure}
\hfill
\vspace{1em}
\vspace{1em}
    \begin{subfigure}[b]{0.3\textwidth}
        \includegraphics[width=\linewidth]{trained on 2022 and tested on 2021.png}
        \caption{Trained on 2022 and tested on 2021.}
    \end{subfigure}
    \caption{Confusion Matrices of the best models.}
\end{figure*}

\subsection*{Validation}
To assess the best model's ability (i.e., RF classifier) to generalize from the training data to unseen data and mitigate the risk of overfitting, we conducted a 10-fold cross-validation. The outcomes of this analysis indicated that there was no issue of either underfitting or overfitting during the training and testing of our proposed RF model. In 2019, the average accuracy was 87\%, while it significantly increased to 98.21\% in 2020, 98.28\% in 2021, and remained stable at 98.20\% in 2022. Each fold \rthree{demonstrated a similar trend with accuracy values} increasing from 2019 to 2020 and maintaining high performance in the following years. The results of 10-fold cross-validation of the performance of the RF model are shown in Table S2. The graphical representation of \rthree{these results} is shown in Figure \ref{valdd}.
%\begin{table}[hbt!]
  %  \centering
   %  \caption{Cross-Validation Accuracy of Each Fold}
   % \begin{tabular}{c|c|c|c|c}
   % \hline
    %     Folds&2019&2020&2021&2022  \\
     %    \hline
      %   1&85.5&97.18&97.99&98.18\\
       %  2&87&97.59&98.33&97.86\\
      %   3&86.5&98.47&98.16&97.97\\
       %  4&86.4&98.13&97.89&98.65\\
        % 5&89.3&98.51&98.06&98.57\\
    %     6&86.7&98.66&98.88&98.37\\
     %    7&88.5&98.32&98.06&97.97\\
      %   8&86.8&98.0&98.33&98.53\\
       %  9&86.3&98.38&98.67&97.74\\
        % 10&87.2&98.89&98.47&98.18\\
        % \hline
        % Average&87&98.21&98.28&98.20\\
        % \hline
    %\end{tabular}
   
    %\label{vald}
%\end{table}
\begin{figure}[htbp]
    \centering
    \includegraphics[height=6.5cm,width=10cm]{vald.png}
    \caption{10-Fold Cross-validation of  RF Model performance}
    \label{valdd}
\end{figure}

\subsection*{Discussion}

 Our findings \rthree{revealed} a significant increase in the prevalence of depression symptoms, attributed to factors such as social isolation, economic stressors, and fear of infection. This analysis shed light on the complex interplay between a public health crisis and mental well-being, emphasizing the need for targeted interventions and support systems to address the long-lasting impact of the pandemic on depression. The different classifiers \rthree{were trained and tested} on the respective datasets. When the classifiers trained on pre-COVID-19 datasets were tested on datasets during COVID-19, it was found that the models \rthree{did not perform well} that much performance. Therefore, it can be concluded that the models trained on 2018, 2019 datasets \rthree{do not work on} 2020, 2021 and 2022 datasets.
The results \rthree{indicate that} COVID-19 has affected mental health, due to which the models trained on datasets before COVID-19 do not show better results when testing on datasets collected during COVID-19. The change was identified based on Explainable Artificial Intelligence (XAI) algorithms. XAI enhances human-AI collaboration, facilitates regulatory compliance, and fosters trust in AI technologies~\cite{Medxai1,XAI}. In this work, we used SHAP (SHapley Additive exPlanations) and LIME (Local Interpretable Model-agnostic Explanations)  techniques to identify the most contributing factors. Figure \ref{shap} shows the most contributing features using the Explainable Boosting Classifier. As depicted in Figure \ref{shap}, the model trained on pre-COVID-19 has a different set of features that are \rthree{most impacting} the level of depression compared to the models trained on COVID-19 data. \rthree{The newly identified} features are reflecting COVID-19 implications, namely,  Delayed Medical Care, Reduced Involvement in Social Activities, Marital Status. These results are explained by the high performance of the depression model (98.1\% accuracy), which was achieved when using the new COVID-19-related circumstances impactful
factors. These features, which are exclusively impactful during the COVID-19 time and identified among the top features prove that COVID-19-Conditions impact the level of depression, which justifies our hypothesis $H_2$.

\begin{figure*}[htbp]
    \centering
    \begin{subfigure}[b]{0.45\textwidth}
        \includegraphics[width=\linewidth]{2019shap.png}
        \caption{Most Contributing Features in 2019.}
    \end{subfigure}
    \hfill
    \begin{subfigure}[b]{0.45\textwidth}
        \includegraphics[width=\linewidth]{2020shap.png}
        \caption{Most Contributing Features in 2020.}
    \end{subfigure}
   
    \begin{subfigure}[b]{0.45\textwidth}
        \includegraphics[width=\linewidth]{covidxai.png}
        \caption{Most Contributing Features in 2021.}
    \end{subfigure}
    \hfill
    \begin{subfigure}[b]{0.45\textwidth}
        \includegraphics[width=\linewidth]{2022shap.png}
        \caption{Most Contributing Features in 2022.}
    \end{subfigure}
   
    \caption{Features generated by the SHAP.}
    \label{shap}
\end{figure*}

%\begin{figure}[hbt!]
 %   \centering
  %  \includegraphics[height=6cm,width=10cm]{Feature Importance.png}
   % \caption{The 15 most important features}
    %\label{fig:enter-label}
%\end{figure}

Table S3 shows the most contributing features with their description.
%\begin{table}[htb!]
 %   \centering
  %  \begin{tabular}{p{3cm}|p{10cm}}
   % \hline
%         \textbf{Feature}&\textbf{Description}  \\
 %        \hline
  %       ANXFREQ\_A&How often feel worried, nervous, or anxious\\
%         ANXLEVEL\_A&Level of feelings when last felt worried/nervous/anxious\\
 %        DEPEV\_A&Ever had depression\\
  %       PPSU&Pseudo-PSU for public-use file variance estimation \\
   %      POVRATTC\_A &SA family poverty ratio (top-coded) \\
    %     DEPMED\_A&Take medication for depression\\
     %    DLYCARE\_A&Delayed medical care due to COVID-19 \\
      %   MHRX\_A &Took medicine for other emotions/concentration/behavior/mental health, past 12m\\
     %    EVRMARRIED\_A&Sample adult has ever been married \\
   %      PHSTAT\_A&General health status\\
    %     PRDEDUC1\_A&Deductible - plan 1 \\
     %    SOCSCLPAR\_A&Difficulty participating in social activities\\
     %    COGMEMDFF\_A&Difficulty remembering/concentrating\\
      %   AGEP\_A&Age of SA\\
       %  WELLNESS\_A&Was last visit a wellness visit\\
      %   RATCAT\_A&Ratio of family income to poverty threshold for SA's family\\
       %  ANXEV\_A&Ever had anxiety disorder\\
     %    CVDSEV\_A&Symptoms of COVID-19  \\
      %   \hline
    %\end{tabular}
    %\caption{Most Contributing Features with their Description}
    %\label{contri}
%\end{table}
The results generated by the LIME and SHAP \rthree{give insights} into the factors that are responsible for mental health disorders.
The results showed that there are various factors that occurred due to the pandemic \rthree{and triggered mental health issues}. \rthree{Factors that were identified by XAI techniques  need to be considered for interventions and preparedness for future pandemics. They include}:
\begin{itemize}
    \item \textbf{Delayed Medical Care:} Individuals with chronic illnesses or those in need of regular medical attention have faced difficulties in accessing healthcare services and led to stress and anxiety. The fear of visiting healthcare facilities or the unavailability of non-COVID medical services during the pandemic has further strained mental health. Therefore, there is a need for strategies to maintain essential healthcare services during a pandemic and reduce the impact of delayed care on public health, which leads to mental health disorders.
    \item \textbf{Family Poverty:} Poverty leads to social isolation and a lack of access to supportive social networks, negatively affects the mental well-being of families. The inability to afford nutritious food can lead to malnutrition\rthree{, which is another cause} of mental health disorders. Families in poverty face barriers to accessing healthcare, including mental health services, making it challenging to receive treatment for depression.
    \item \textbf{Age:} Adolescents and young adults have encountered distinct challenges stemming from disruptions in their educational routines, social lives, and an uncertain outlook. The sudden shift to remote learning and reduced social interactions has given rise to feelings of seclusion, anxiety, and depression within this age group. Middle-aged individuals have grappled with the unique demands of tending to both younger and older family members, leading to added stressors. On the other hand, older adults have faced heightened levels of anxiety due to concerns about severe illness or mortality from the virus. Lockdown and restrictions have contributed to social isolation among the elderly, which further affect their mental well-being.
    \item \textbf{Participation in Social Activities:} Due to the implementation of social distancing measures, individuals have encountered a reduction in opportunities for in-person social interactions. This includes activities like gatherings with friends and family, participation in community events, and engaging in group activities. The consequences of being unable to take part in these social engagements have resulted in emotions of seclusion, isolation, and a decrease in social support. Many individuals have expressed heightened levels of stress, anxiety, and depression. For certain individuals, the absence of social activities has translated into missing significant life events like weddings, birthdays, and graduations \rthree{that led} to emotional distress.
    \item \textbf{Marital Status:} Marital status has influenced mental health during COVID-19 in complex ways. While marriage can provide emotional and practical support, it also comes with its own set of stressors. Unmarried individuals faced more acute challenges related to isolation and lack of support. Individual circumstances, the quality of relationships, and personal resilience have played a critical role in determining the impact of marital status on mental health during the pandemic.
\end{itemize}
\section*{Conclusion}
COVID-19 has a long-lasting impact on \rthree{day-to-day life}. Mental health is one of the major concerns that has been affected by this deadly virus due to issues like Social distancing, Isolation, Loss of Job, and economic crisis, etc. Identifying mental health disorders using household data will facilitate the provision of telehealth services, making mental health support more accessible to those in need. In this work, we analyzed the data from the National Health Survey, which was collected from household interviews. Four different datasets were used, 2019, 2020, 2021, and 2022 respectively. The main motive of this study was to investigate the impact of COVID-19 on mental health using Machine Learning. The classifiers \rthree{were trained} and tested on each dataset separately. To verify the impact of COVID-19 the trained classifiers are tested on pre-COVID-19 datasets and COVID-19 Datasets. The results showed that pre-COVID-19 models do not perform well on COVID-19 datasets, which concluded that there is a role of COVID-19 in mental health \rthree{disorders. Also, the LIME and SHAP were used to extract the most contributing factors that are affecting mental health, and various factors have been added during COVID-19 which triggered mental health into a more severe direction.} The results generated by the XAI techniques showed that \rthree{Job Loss, Delayed Medical Care due to COVID-19, and Reduced Involvement} in social activities are affecting the mental health of a person. Countermeasures are needed to tackle the curse of depression, as this deadly health disorder is the main cause of suicide and other harmful activities. \rthree{In the future}, a diverse dataset based on different demographic locations can be used to train and test the models.


\subparagraph{Funding Statement}
This work was supported by ASPIRE Award for Research Excellence (AARE-2020). (ASPIRE award number AARE20-100 grant \#21T055)
\subparagraph{Competing Interests Statement}
The authors have no competing interest to declare.
\subparagraph{Contributorship Statement}
Original conceptualization of the paper by Salah Bouktif.
Akib Mohi Ud Din Khanday led the writing of the original draft and edited the manuscript. Salah Bouktif and Ali Ouni
planned the methodology and performed data curation. Akib Mohi Ud Din Khanday prepared content visualization. All authors
contributed to writing the original draft and reviewed and edited manuscript revisions.
\subparagraph{Data Availability Statement}
The data underlying this article is available via the link provided in data collection section or can be requested to akibkhanday@gmail.com
\subparagraph{Acknowledgments}
Authors are thankful for the college of Information Technology, UAEU for providing sufficient resources to conduct this research work.

% References as numbers
\makeatletter
\renewcommand{\@biblabel}[1]{\hfill #1.}
\makeatother

% unstr is used to keep citation order
\bibliographystyle{vancouver}
\bibliography{ref}  

\end{document}
