# Supplementary material for: Revealing the impact of COVID-19 on mental health through machine learning
Source: JAMIA Open. 2026 Jan 23;9(1):ooag013. doi: 10.1093/jamiaopen/ooag013 (PMC12918303; doi:10.1093/jamiaopen/ooag013)
Supplement: ooag013_Supplementary_Data [file ooag013_supplementary_data.zip › ref.bib]

@misc{stastics,
author = {},
title = {VizHub - GBD Results},
howpublished = {\url{https://vizhub.healthdata.org/gbd-results/}},
month = {},
year = {},
note = {(Accessed on 09/19/2023)}
}
@article{khanday2022ensemble,
  title={Ensemble approach for detecting COVID-19 propaganda on online social networks},
  author={Khanday, Akib Mohi Ud Din and Khan, Qamar Rayees and Rabani, Syed Tanzeel},
  journal={Iraqi Journal of Science},
  pages={4488--4498},
  year={2022}
}
@article{rabani2023detecting,
  title={Detecting suicidality on social media: Machine learning at rescue},
  author={Rabani, Syed Tanzeel and Khanday, Akib Mohi Ud Din and Khan, Qamar Rayees and Hajam, Umar Ayoub and Imran, Ali Shariq and Kastrati, Zenun},
  journal={Egyptian Informatics Journal},
  volume={24},
  number={2},
  pages={291--302},
  year={2023},
  publisher={Elsevier}
}
@article{rabani2021nove,
  title={A nove approach to predict the level of suicidal ideation on social networks Using machine and ensemble learning},
  author={Rabani, Syed Tanzeel and Khan, Qamar Rayees and Khanday, A},
  journal={ICTACT J. SOFT Comput},
  volume={11},
  number={2},
  pages={2288--2293},
  year={2021}
}
@article{bouktif2025explainable,
  title={Explainable predictive model for suicidal ideation during COVID-19: Social media discourse study},
  author={Bouktif, Salah and Khanday, Akib Mohi Ud Din and Ouni, Ali},
  journal={Journal of Medical Internet Research},
  volume={27},
  pages={e65434},
  year={2025},
  publisher={JMIR Publications Toronto, Canada}
}
@article{stastics2,
title = {A systematic review and meta-regression of the prevalence and incidence of perinatal depression},
journal = {Journal of Affective Disorders},
volume = {219},
pages = {86-92},
year = {2017},
issn = {0165-0327},
doi = {https://doi.org/10.1016/j.jad.2017.05.003},
url = {https://www.sciencedirect.com/science/article/pii/S0165032717307231},
author = {C.A. Woody and A.J. Ferrari and D.J. Siskind and H.A. Whiteford and M.G. Harris},
keywords = {Epidemiology, Meta-regression, Perinatal depression, Prevalence, Systematic review},
abstract = {Background
Major Depressive Disorder (MDD) is a leading cause of the disease burden for women of childbearing age, but the burden of MDD attributable to perinatal depression is not yet known. There has been little effort to date to systematically review available literature and produce global estimates of prevalence and incidence of perinatal depression. Enhanced understanding will help to guide resource allocation for screening and treatment.
Methods
A systematic literature review using the databases PsycINFO and PubMed returned 140 usable prevalence estimates from 96 studies. A random-effects meta-regression was performed to determine sources of heterogeneity in prevalence estimates between studies and to guide a subsequent random-effects meta-analysis.
Results
The meta-regression explained 31.1% of the variance in prevalence reported between studies. Adjusting for the effects of all other variables in the model, prevalence derived using symptom scales was significantly higher than prevalence derived using diagnostic instruments (odds ratio [OR] 1.6, 95% confidence interval [CI] 1.3–2.0). Additionally, prevalence was significantly higher in women from low and middle income countries compared to women from high income countries (OR 1.8, 95% CI 1.4–2.2). The overall pooled prevalence was 11.9% of women during the perinatal period (95% CI 11.4–12.5). There were insufficient data to calculate pooled incidence.
Limitations
Studies in low income countries were especially scarce in this review, demonstrating a need for more epidemiological research in those regions.
Conclusions
Perinatal depression appears to impose a higher burden on women in low- and middle-income countries. This review contributes significantly to the epidemiological literature on the disorder.}
}
@book{american2013diagnostic,
  title={Diagnostic and statistical manual of mental disorders: DSM-5},
  author={American Psychiatric Association, DSMTF and American Psychiatric Association and others},
  volume={5},
  number={5},
  year={2013},
  publisher={American psychiatric association Washington, DC}
}
@article{60,
title = {Clinical diagnosis of depression in primary care: a meta-analysis},
journal = {The Lancet},
volume = {374},
number = {9690},
pages = {609-619},
year = {2009},
issn = {0140-6736},
doi = {https://doi.org/10.1016/S0140-6736(09)60879-5},
url = {https://www.sciencedirect.com/science/article/pii/S0140673609608795},
author = {Alex J Mitchell and Amol Vaze and Sanjay Rao},
abstract = {Summary
Background
Depression is a major burden for the health-care system worldwide. Most care for depression is delivered by general practitioners (GPs). We assessed the rate of true positives and negatives, and false positives and negatives in primary care when GPs make routine diagnoses of depression.
Methods
We undertook a meta-analysis of 118 studies that assessed the accuracy of unassisted diagnoses of depression by GPs. 41 of these studies were included because they had a robust outcome standard of a structured or semi-structured interview.
Findings
50 371 patients were pooled across 41 studies and examined. GPs correctly identified depression in 47·3% (95% CI 41·7% to 53·0%) of cases and recorded depression in their notes in 33·6% (22·4% to 45·7%). 19 studies assessed both rule-in and rule-out accuracy; from these studies, the weighted sensitivity was 50·1% (41·3% to 59·0%) and specificity was 81·3% (74·5% to 87·3%). At a rate of 21·9%, the positive predictive value was 42·0% (39·6% to 44·3%) and the negative predictive value was 85·8% (84·8% to 86·7%). This finding suggests that for every 100 unselected cases seen in primary care, there are more false positives (n=15) than either missed (n=10) or identified cases (n=10). Accuracy was improved with prospective examination over an extended period (3–12 months) rather than relying on a one-off assessment or case-note records.
Interpretation
GPs can rule out depression in most people who are not depressed; however, the modest prevalence of depression in primary care means that misidentifications outnumber missed cases. Diagnosis could be improved by re-assessment of individuals who might have depression.
Funding
None.}
}
@article{61,
    author = {Schumann, Isabelle and Schneider, Antonius and Kantert, Claudia and Löwe, Bernd and Linde, Klaus},
    title = "{Physicians’ attitudes, diagnostic process and barriers regarding depression diagnosis in primary care: a systematic review of qualitative studies}",
    journal = {Family Practice},
    volume = {29},
    number = {3},
    pages = {255-263},
    year = {2011},
    month = {10},
    abstract = "{Findings of diagnostic studies using standardized psychiatric interviews as a gold standard suggest that family physicians (FPs) both under- and over-diagnose depression.We systematically reviewed qualitative studies investigating how FPs diagnose depression and what their concepts of depression and the perceived barriers are when diagnosing depression.We searched Medline, Embase, PsychInfo, reference lists and family practice journals to identify qualitative studies on primary care providers addressing at least one of the following issues: concepts, process and barriers relevant to diagnosing depression. Thematic synthesis was used for collecting data by line-by-line coding of the findings of the primary studies and for the development of descriptive and analytical themes.Thirteen qualitative studies interviewing a total of 239 primary care providers met the inclusion criteria. Three distinct themes with nine subthemes that specify attitudes, diagnostic process and barriers while diagnosing depression were identified. The synthesis revealed that FPs use approaches to diagnose depression that are usually based on their knowledge of the patient’s long-term history, an established patient–doctor relationship and a rule-out algorithm of other diagnoses. As such, these strategies markedly differ from the diagnostic criteria for depressive disorders that are used in psychiatrically oriented classification systems.FPs believe to have sensible strategies for diagnosing depression that are different from the concepts operationalized in psychiatrically oriented classifications. In diagnostic studies, considering standardized psychiatric interviews uncritically as a gold standard for diagnosis of depression in primary care might be misleading.}",
    issn = {0263-2136},
    doi = {10.1093/fampra/cmr092},
    url = {https://doi.org/10.1093/fampra/cmr092},
    eprint = {https://academic.oup.com/fampra/article-pdf/29/3/255/1254898/cmr092.pdf},
}


@article{62,
author = {Kessler, Ronald C. and Bromet, Evelyn J.},
title = {The Epidemiology of Depression Across Cultures},
journal = {Annual Review of Public Health},
volume = {34},
number = {1},
pages = {119-138},
year = {2013},
doi = {10.1146/annurev-publhealth-031912-114409},
    note ={PMID: 23514317},

URL = { 
    
        https://doi.org/10.1146/annurev-publhealth-031912-114409
    
    

},
eprint = { 
    
        https://doi.org/10.1146/annurev-publhealth-031912-114409
    
    

}
,
    abstract = { Epidemiological data are reviewed on the prevalence, course, socio-demographic correlates, and societal costs of major depression throughout the world. Major depression is estimated in these surveys to be a commonly occurring disorder. Although estimates of lifetime prevalence and course vary substantially across countries for reasons that could involve both substantive and methodological processes, the cross-national data are clear in documenting meaningful lifetime prevalence with wide variation in age-of-onset and high risk of lifelong chronic-recurrent persistence. A number of sociodemographic correlates of major depression are found consistently across countries, and cross-national data also document associations with numerous adverse outcomes, including difficulties in role transitions (e.g., low education, high teen childbearing, marital disruption, unstable employment), reduced role functioning (e.g., low marital quality, low work performance, low earnings), elevated risk of onset, persistence and severity of a wide range of secondary disorders, and increased risk of early mortality due to physical disorders and suicide. }
}


@book{87,
  title={Non-verbal communication in depression},
  author={Ellgring, Heiner},
  year={2007},
  publisher={Cambridge University Press}
}
@article{88,
  title={Therapist training in nonverbal communication: I. Nonverbal cues for depression.},
  author={Waxer, Peter H},
  journal={Journal of clinical psychology},
  year={1974},
  publisher={John Wiley \& Sons}
}
@inproceedings{17,
  title={Automatic behavior descriptors for psychological disorder analysis},
  author={Scherer, Stefan and Stratou, Giota and Mahmoud, Marwa and Boberg, Jill and Gratch, Jonathan and Rizzo, Albert and Morency, Louis-Philippe},
  booktitle={2013 10th IEEE International Conference and Workshops on Automatic Face and Gesture Recognition (FG)},
  pages={1--8},
  year={2013},
  organization={IEEE}
}
 @article{57,
 Title = {Verbal and Nonverbal Correlates for Depression: A Review},
 Journal = {Current Psychiatry Reviews},
 volume = {8},
 Number = {3},
 Pages = {227-234},
 Year = {2012},
 ISSN = {1573-4005/1875-6441},
 DOI = {10.2174/157340012800792966},
 URL = {http://www.eurekaselect.com/article/43440},
 Author = {J.H. Balsters ,     Martin},
 Author = {J. Krahmer ,     Emiel},
 Author = {G.J. Swerts ,     Marc},
 Author = {J.J.M. Vingerhoets ,     Ad}
 }
@article{89,
  title={Neurobiology of suicide: do biomarkers exist?},
  author={Costanza, Alessandra and D’Orta, Isabella and Perroud, Nader and Burkhardt, Sandra and Malafosse, Alain and Mangin, Patrice and La Harpe, Romano},
  journal={International journal of legal medicine},
  volume={128},
  pages={73--82},
  year={2014},
  publisher={Springer}
}
@article{nadeem,
  title={Identifying depression on Twitter},
  author={Nadeem, Moin},
  journal={arXiv preprint arXiv:1607.07384},
  year={2016}
}
@inproceedings{tab2,
  title={Predicting depression levels using social media posts},
  author={Aldarwish, Maryam Mohammed and Ahmad, Hafiz Farooq},
  booktitle={2017 IEEE 13th international Symposium on Autonomous decentralized system (ISADS)},
  pages={277--280},
  year={2017},
  organization={IEEE}
}
@article{tab3,
  title={Depression detection from social network data using machine learning techniques},
  author={Islam, Md Rafiqul and Kabir, Muhammad Ashad and Ahmed, Ashir and Kamal, Abu Raihan M and Wang, Hua and Ulhaq, Anwaar},
  journal={Health information science and systems},
  volume={6},
  pages={1--12},
  year={2018},
  publisher={Springer}
}
@inproceedings{tab4,
  title={Detecting depression using k-nearest neighbors (knn) classification technique},
  author={Islam, Md Rafiqul and Kamal, Abu Raihan M and Sultana, Naznin and Islam, Robiul and Moni, Mohammad Ali and others},
  booktitle={2018 International Conference on Computer, Communication, Chemical, Material and Electronic Engineering (IC4ME2)},
  pages={1--4},
  year={2018},
  organization={IEEE}
}
@article{tab5,
  title={Machine learning-based approach for depression detection in twitter using content and activity features},
  author={AlSagri, Hatoon S and Ykhlef, Mourad},
  journal={IEICE Transactions on Information and Systems},
  volume={103},
  number={8},
  pages={1825--1832},
  year={2020},
  publisher={The Institute of Electronics, Information and Communication Engineers}
}
@inproceedings{tab6,
  title={Depression detection and analysis},
  author={Oak, Shweta},
  booktitle={2017 AAAI spring symposium series},
  year={2017}
}
@article{tab7,
  title={Detecting depression using a framework combining deep multimodal neural networks with a purpose-built automated evaluation.},
  author={Victor, Ezekiel and Aghajan, Zahra M and Sewart, Amy R and Christian, Ray},
  journal={Psychological assessment},
  volume={31},
  number={8},
  pages={1019},
  year={2019},
  publisher={American Psychological Association}
}
@article{tab8,
  title={Depression detection using emotional artificial intelligence and machine learning: A closer review},
  author={Joshi, Manju Lata and Kanoongo, Nehal},
  journal={Materials Today: Proceedings},
  volume={58},
  pages={217--226},
  year={2022},
  publisher={Elsevier}
}
@article{depcov1,
  title={Anxiety and depression in COVID-19 survivors: Role of inflammatory and clinical predictors},
  author={Mazza, Mario Gennaro and De Lorenzo, Rebecca and Conte, Caterina and Poletti, Sara and Vai, Benedetta and Bollettini, Irene and Melloni, Elisa Maria Teresa and Furlan, Roberto and Ciceri, Fabio and Rovere-Querini, Patrizia and others},
  journal={Brain, behavior, and immunity},
  volume={89},
  pages={594--600},
  year={2020},
  publisher={Elsevier}
}
@article{depcov2,
  title={Younger people are more vulnerable to stress, anxiety and depression during COVID-19 pandemic: A global cross-sectional survey},
  author={Varma, Prerna and Junge, Moira and Meaklim, Hailey and Jackson, Melinda L},
  journal={Progress in Neuro-Psychopharmacology and Biological Psychiatry},
  volume={109},
  pages={110236},
  year={2021},
  publisher={Elsevier}
}
@article{depcov3,
  title={Risk factors for postpartum depression during COVID-19 pandemic: a systematic literature review},
  author={Usmani, Sadia and Greca, Elona and Javed, Sana and Sharath, Medha and Sarfraz, Zouina and Sarfraz, Azza and Salari, Syeda Wajiha and Hussaini, Syed Sameer and Mohammadi, Asma and Chellapuram, Nikitha and others},
  journal={Journal of Primary Care \& Community Health},
  volume={12},
  pages={21501327211059348},
  year={2021},
  publisher={SAGE Publications Sage CA: Los Angeles, CA}
}
@article{depcov4,
  title={Low assets and financial stressors associated with higher depression during COVID-19 in a nationally representative sample of US adults},
  author={Ettman, Catherine K and Abdalla, Salma M and Cohen, Gregory H and Sampson, Laura and Vivier, Patrick M and Galea, Sandro},
  journal={J Epidemiol Community Health},
  volume={75},
  number={6},
  pages={501--508},
  year={2021},
  publisher={BMJ Publishing Group Ltd}
}
@misc{Mentaldi83:online,
author = {},
title = {Mental disorders},
howpublished = {\url{https://www.who.int/news-room/fact-sheets/detail/mental-disorders/?gclid=CjwKCAjw1t2pBhAFEiwA_-A-NN6MRIlYuwv_cg8t2-15MUAf7A4kd1Yt3csyBc0IKF6A-L_wWf6QYhoC6mIQAvD_BwE}},
month = {},
year = {},
note = {(Accessed on 10/24/2023)}
}
@incollection{114,
  title={SVMBPI: support vector machine-based propaganda identification},
  author={Khanday, Akib Mohi Ud Din and Khan, Qamar Rayees and Rabani, Syed Tanzeel},
  booktitle={Cognitive Informatics and Soft Computing},
  pages={445--455},
  year={2021},
  publisher={Springer}
}
@inproceedings{118,
  title={Enhancing multi-class classification of random forest using random vector functional neural network and oblique decision surfaces},
  author={Katuwal, Rakesh and Suganthan, Ponnuthurai N},
  booktitle={2018 International Joint Conference on Neural Networks (IJCNN)},
  pages={1--8},
  year={2018},
  organization={IEEE}
}
@article{119,
  title={Exploiting SNP correlations within random forest for genome-wide association studies},
  author={Botta, Vincent and Louppe, Gilles and Geurts, Pierre and Wehenkel, Louis},
  journal={PloS one},
  volume={9},
  number={4},
  pages={e93379},
  year={2014},
  publisher={Public Library of Science San Francisco, USA}
}
@inproceedings{mlp,
  title={Cross validation and MLP architecture selection},
  author={Andersen, Tim and Martinez, Tony},
  booktitle={IJCNN'99. International Joint Conference on Neural Networks. Proceedings (Cat. No. 99CH36339)},
  volume={3},
  pages={1614--1619},
  year={1999},
  organization={IEEE}
}
@article{sod,
  title={Depression detection from social network data using machine learning techniques},
  author={Islam, Md Rafiqul and Kabir, Muhammad Ashad and Ahmed, Ashir and Kamal, Abu Raihan M and Wang, Hua and Ulhaq, Anwaar},
  journal={Health information science and systems},
  volume={6},
  pages={1--12},
  year={2018},
  publisher={Springer}
}
@inproceedings{sod2,
  title={Real-time acoustic based depression detection using machine learning techniques},
  author={Yalamanchili, Bhanusree and Kota, Nikhil Sai and Abbaraju, Maruthi Saketh and Nadella, Venkata Sai Sathwik and Alluri, Sandeep Varma},
  booktitle={2020 International conference on emerging trends in information technology and engineering (ic-ETITE)},
  pages={1--6},
  year={2020},
  organization={IEEE}
}
@inproceedings{Covidak1,
  title={RNN-based model for an optimal COVID-19 cases detection using clinical reports},
  author={Khanday, Akib and Bouktif, Salah and Ouni, Ali},
  booktitle={2023 9th International Conference on Optimization and Applications (ICOA)},
  pages={1--6},
  year={2023},
  organization={IEEE}
}
@article{covidak2,
  title={Bi-directional lstm-based covid-19 detection using clinical reports},
  author={Bouktif, Salah and KHANDAY, Akib Mohi Ud Din and Ali, OUNI},
  journal={The Eurasia Proceedings of Science Technology Engineering and Mathematics},
  volume={23},
  pages={209--219},
  year={2023},
  publisher={ISRES Publishing}
}
@inproceedings{AI1,
  title={A machine learning-based approach to detect web service design defects},
  author={Ouni, Ali and Daagi, Marwa and Kessentini, Marouane and Bouktif, Salah and Gammoudi, Mohamed Mohsen},
  booktitle={2017 IEEE International Conference on Web Services (ICWS)},
  pages={532--539},
  year={2017},
  organization={IEEE}
}
@article{Medxai1,
  title={Ant colony optimization algorithm for interpretable Bayesian classifiers combination: application to medical predictions},
  author={Bouktif, Salah and Hanna, Eileen Marie and Zaki, Nazar and Khousa, Eman Abu},
  journal={PloS one},
  volume={9},
  number={2},
  pages={e86456},
  year={2014},
  publisher={Public Library of Science San Francisco, USA}
}
@inproceedings{Socialmedia1,
  title={Ant colony based approach to predict stock market movement from mood collected on Twitter},
  author={Bouktif, Salah and Awad, Mamoun Adel},
  booktitle={Proceedings of the 2013 IEEE/ACM international conference on advances in social networks analysis and mining},
  pages={837--845},
  year={2013}
}
@article{Socialmedia2,
  title={Augmented textual features-based stock market prediction},
  author={Bouktif, Salah and Fiaz, Ali and Awad, Mamoun},
  journal={IEEE Access},
  volume={8},
  pages={40269--40282},
  year={2020},
  publisher={IEEE}
}
@article{Ai2,
  title={A hybrid approach for improving the design quality of web service interfaces},
  author={Ouni, Ali and Wang, Hanzhang and Kessentini, Marouane and Bouktif, Salah and Inoue, Katsuro},
  journal={ACM Transactions on Internet Technology (TOIT)},
  volume={19},
  number={1},
  pages={1--24},
  year={2018},
  publisher={ACM New York, NY, USA}
}
@article{XAI,
  title={Predicting stability of open-source software systems using combination of Bayesian classifiers},
  author={Bouktif, Salah and Sahraoui, Houari and Ahmed, Faheem},
  journal={ACM Transactions on Management Information Systems (TMIS)},
  volume={5},
  number={1},
  pages={1--26},
  year={2014},
  publisher={ACM New York, NY, USA}
}
@article{smcov,
  title={What social media told us in the time of COVID-19: a scoping review},
  author={Tsao, Shu-Feng and Chen, Helen and Tisseverasinghe, Therese and Yang, Yang and Li, Lianghua and Butt, Zahid A},
  journal={The Lancet Digital Health},
  volume={3},
  number={3},
  pages={e175--e194},
  year={2021},
  publisher={Elsevier}
}
@article{smcov2,
  title={The COVID-19 social media infodemic},
  author={Cinelli, Matteo and Quattrociocchi, Walter and Galeazzi, Alessandro and Valensise, Carlo Michele and Brugnoli, Emanuele and Schmidt, Ana Lucia and Zola, Paola and Zollo, Fabiana and Scala, Antonio},
  journal={Scientific reports},
  volume={10},
  number={1},
  pages={1--10},
  year={2020},
  publisher={Nature Publishing Group}
}
@article{covmen,
  title={COVID-19 and its consequences on mental health},
  author={Tsamakis, Konstantinos and Tsiptsios, Dimitrios and Ouranidis, Andreas and Mueller, Christoph and Schizas, Dimitrios and Terniotis, Christos and Nikolakakis, Nikolaos and Tyros, Georgios and Kympouropoulos, Stylianos and Lazaris, Andreas and others},
  journal={Experimental and therapeutic medicine},
  volume={21},
  number={3},
  pages={1--1},
  year={2021},
  publisher={Spandidos Publications}
}
@article{covmen2,
  title={Mental health problems and social media exposure during COVID-19 outbreak},
  author={Gao, Junling and Zheng, Pinpin and Jia, Yingnan and Chen, Hao and Mao, Yimeng and Chen, Suhong and Wang, Yi and Fu, Hua and Dai, Junming},
  journal={Plos one},
  volume={15},
  number={4},
  pages={e0231924},
  year={2020},
  publisher={Public Library of Science San Francisco, CA USA}
}
@article{covmen3,
  title={Opportunities to expand access to mental health services: a case for the role of online peer support communities},
  author={Merchant, Rutvij and Goldin, Aleah and Manjanatha, Deepa and Harter, Claire and Chandler, Judy and Lipp, Amanda and Nguyen, Theresa and Naslund, John A},
  journal={Psychiatric Quarterly},
  volume={93},
  number={2},
  pages={613--625},
  year={2022},
  publisher={Springer}
}
@misc{cds,
	author = {CDS},
	title = {{N}ational {H}ealth {I}nterview {S}urvey},
	howpublished = {\url{https://www.cdc.gov/nchs/nhis/documentation/index.html.}},
	year = {},
	note = {[Accessed 21-03-2025]},
}
@article{khanday2018face,
  title={Face recognition techniques: a critical review},
  author={Khanday, AMUD and Amin, Aamir and Manzoor, Irfan and Bashir, Rumaan},
  journal={STM Journals [Internet]},
  volume={5},
  number={2},
  pages={24--30},
  year={2018}
}
@inproceedings{nim1,
  title={Exploring Epidemiological Determinants of COVID-19: Clustering and Correlation of Multifaceted Factors},
  author={Bouktif, Salah and Nimmi, K},
  booktitle={2023 IEEE 11th Joint International Information Technology and Artificial Intelligence Conference (ITAIC)},
  volume={11},
  pages={1962--1966},
  year={2023},
  organization={IEEE}
}
@article{nim2,
  title={HPRXF Model: An Ensemble Transfer Learning-based Fusion model for handling Pandemic-related Calls received by the Emergency Response Support System},
  author={Nimmi, K and Janet, B and Kalai selvan, A and Sivakumaran, N},
  journal={Journal of Ambient Intelligence and Humanized Computing},
  pages={1--12},
  year={2023},
  publisher={Springer}
}
@article{srf1,
title = {Genetic and epigenetic factors associated with depression: An updated overview},
journal = {Saudi Journal of Biological Sciences},
volume = {29},
number = {8},
pages = {103311},
year = {2022},
issn = {1319-562X},
doi = {https://doi.org/10.1016/j.sjbs.2022.103311},
url = {https://www.sciencedirect.com/science/article/pii/S1319562X22002273},
author = {Dalal S. Alshaya},
keywords = {Depression, Symptoms, Genetic factors, Epigenetic factors, Treatment}
}
@article{srf2,
  title={Genetic factors mediate the impact of chronic stress and subsequent response to novel acute stress},
  author={Terenina, Elena E and Cavigelli, Sonia and Mormede, Pierre and Zhao, Wenyuan and Parks, Cory and Lu, Lu and Jones, Byron C and Mulligan, Megan K},
  journal={Frontiers in Neuroscience},
  volume={13},
  pages={438},
  year={2019},
  publisher={Frontiers Media SA}
}
@article{srf3,
  title={The genetics of stress-related disorders: PTSD, depression, and anxiety disorders},
  author={Smoller, Jordan W},
  journal={Neuropsychopharmacology},
  volume={41},
  number={1},
  pages={297--319},
  year={2016},
  publisher={Nature Publishing Group}
}
@article{mann2005suicide,
  title={Suicide prevention strategies: a systematic review},
  author={Mann, J John and Apter, Alan and Bertolote, Jose and Beautrais, Annette and Currier, Dianne and Haas, Ann and Hegerl, Ulrich and Lonnqvist, Jouko and Malone, Kevin and Marusic, Andrej and others},
  journal={Jama},
  volume={294},
  number={16},
  pages={2064--2074},
  year={2005},
  publisher={American Medical Association}
}
@inproceedings{dep2013predicting,
  title={Predicting depression via social media},
  author={De Choudhury, Munmun and Gamon, Michael and Counts, Scott and Horvitz, Eric},
  booktitle={Proceedings of the international AAAI conference on web and social media},
  volume={7},
  number={1},
  pages={128--137},
  year={2013}
}
@article{dep2018facebook,
  title={Facebook language predicts depression in medical records},
  author={Eichstaedt, Johannes C and Smith, Robert J and Merchant, Raina M and Ungar, Lyle H and Crutchley, Patrick and Preo{\c{t}}iuc-Pietro, Daniel and Asch, David A and Schwartz, H Andrew},
  journal={Proceedings of the National Academy of Sciences},
  volume={115},
  number={44},
  pages={11203--11208},
  year={2018},
  publisher={National Academy of Sciences}
}
@article{chisholm2016,
  title={Scaling-up treatment of depression and anxiety: a global return on investment analysis},
  author={Chisholm, Dan and Sweeny, Kim and Sheehan, Peter and Rasmussen, Bruce and Smit, Filip and Cuijpers, Pim and Saxena, Shekhar},
  journal={The Lancet Psychiatry},
  volume={3},
  number={5},
  pages={415--424},
  year={2016},
  publisher={Elsevier}
}
@article{newson2021poor,
  title={Poor separation of clinical symptom profiles by DSM-5 disorder criteria},
  author={Newson, Jennifer Jane and Pastukh, Vladyslav and Thiagarajan, Tara C},
  journal={Frontiers in Psychiatry},
  volume={12},
  pages={775762},
  year={2021},
  publisher={Frontiers Media SA}
}
@article{edition1980diagnostic,
  title={Diagnostic and statistical manual of mental disorders},
  author={EDITION, FIFTH},
  journal={American Psychiatric Association, Washington, DC},
  pages={205--224},
  year={1980}
}
